# Supplementary material for: Independent effect of gestational weight gain and prepregnancy obesity on pregnancy outcomes among Saudi women: A sub-cohort analysis from Riyadh mother and baby cohort study (RAHMA)
Source: PLoS One. 2022 Jan 11;17(1):e0262437. doi: 10.1371/journal.pone.0262437 (PMC8751991; doi:10.1371/journal.pone.0262437)
Supplement: S1 File — (XLSX) [file pone.0262437.s001.xlsx]

## Sheet: Sheet1
NOTE:		Kindly fill up all information LEGIBLY as per Survey Form.
		The Staff who completed the survey is also requested to indicate
		her ID Badge No. and date after completion of this form. Thank you.
1.	Hospital:							Medical Record No.:						¤
2.		1 Booked							2 Un-Booked
3	Actual Date of Delivery:										dd/mm/yy
Mother Demographic Information
4.	Mother Age:							years old				-1 Unknown
5.	Nationalilty							1 Saudi				2 Non-Saudi
6.	This pregnancy							1 Singleton				2 Multiple
7.	Years of Schooling							Year(s)				2 Unknown
8.	Work Status							1 Housewife				2 Employee
								-1 Unknown				3 Student
9.	Maternal Height at Booking:							cm				-1 Unknown
10.	Pre-pregnancy Weight (ask the Mother)									Kg.		2 Unknown
11.	Maternal Weight at Term (before delivery)									Kg.		2 Unknown
12.	Gravidity:
13.	Parity:
14.	Number of Miscarriage(s):
15.	Last Menstrual Period:									dd/mm/yy				Unknown
16.	Expected Date of Delivery by Ultrasound Scan:
					dd/mm/yy						Unknown
17.	Gestational Age at Delivery:								Weeks			2 No
18.	Was an anomaly scan performed?								1 Yes			2 No
19.	Result of Ultrasound:					1 Normal			2 Not Normal				3 Not Done
20.	Ultrasound Specifics:								1 Congenital Anomalies
		2 Placenta Anomalies							4 Normal
		3 Amniotic Anomalies							5 Not Applicable				6-7-8-9……
21.	Smoking Status:				1 Smoker			0 Non-Smoker				-1 Unknown
	2 Husband Smoking					3 Living with Smoker in the same house								-1 Unknown
Pre-pregnancy care and Antenatal Care
22	Was the mother taking Folic Acid before she was pregnant?
		1 Yes			0 No			-1 Unknown
23	Was the mother taking Iron during this pregnancy?
		1 Yes			0 No			-1 Unknown
24	What was the mother's hemoglobin at 1st Trimester?
					-1 Unknown
25	Was the mother taking Calcium during this pregnancy?
		1 Yes			0 No			-1 Unknown
26	Gestation age at the 1st antenatal visit:
		Weeks			-1 Unknown				0 No Antenatal Care
27	Blood glucose test in the first trimester (at booking):
		1 Fasting					2 Random				3 OGTT
		0 No test done					-1 Unknown
28	Diabetes Status
		0 Non-Diabetic					1 Type 1				2 Type 2
		3 Gestational Diabetes							-1 Unknown
For Known Diabetic Mother
29	What was the HBA1c at 1st Trimester								(1-12 Weeks) ___________
		0 Not Done					-1 Not Applicable
30	What was the HBA1c at 2nd Trimester								(12-28 Weeks) ___________
		0 Not Done					-1 Not Applicable
31	What was the HBA1c at 3rd Trimester								(29 - term weeks) ___________
		0 Not Done					-1 Not Applicable
32	Was the mother's HBA1c < 7 before pregnancy?
		0 Yes					1 No				-1 Not Applicable
33	Did the mother undergo pre-conception counseling before pregnancy?
		1 Yes					0 No				-1 Not Applicable
34	Diabetes treated by:						0 Diet				1 Insulin
							2 Diet & Insulin				-1 Not Applicable
35	Was the mother screened for gestational diabetes between 28-32 weeks?
		0 Yes					1 No
36	Result of OGTT screening 75mg:							fasting blood glucose					1 hour
								-1 Unknown					-1 Unknown
								2 hours					3 hours
								-1 Unknown					-1 Unknown
37	Did the mother have any of the following pregnancy complications?
	Pre-existing hypertension								1 Yes				0 No
	Pregnancy induced hypertension								1 Yes				0 No
	Pre-eclampsia								1 Yes				0 No
	Intra-uterine growth restriction								1 Yes				0 No
	Polyhydramnios								1 Yes				0 No
	Antenatal fetal distress								1 Yes				0 No
38	Did the mother have any of the delivery complications?
	Shoulder dystocia								1 Yes				0 No
	Fetal trauma								1 Yes				0 No
	Third/fourth degree tear								1 Yes				0 No
Maternal Outcomes
39	Induced labour					1 Yes			0 No
40	Mode of Delivery
		1 Spontaneous vaginal delivery								2 Instrumental delivery
		3 Elective cesarean section								4 Emergency cesarean section
41	Maternal admission to Intensive Care Unit (ICU)										1 Yes			0 No
42	Maternal Death:					1 Yes			0 No
Neonatal Outcomes
43	Baby medical record number:
44	Living status:
		0 Liveborn					1 Fresh stillbirth					2 Macerated stillbirth
45	New Born Gender						1 Female					2 Male
46	APGAR at 5 min
47	Birth weight:				Kg.			Length				Head Circumference
48	Congenital malformation diagnosed:								1 Yes				0 No
	Description of malformation:
	Cardiac anomaly								1 Yes				0 No
	Renal anomaly								1 Yes				0 No
	Central nervous system anomaly								1 Yes				0 No
	Musculoskeletal anomaly								1 Yes				0 No
	Other anomaly								1 Yes				0 No
49	Neonatal admission to neonatal								1 Yes				0 No
	intensive care unit
**************** THANK YOU *****************
Survey Form done by:												Badge #:
					(Print Name and Signature)							Date:		6	2014-05-01
Survey Form Completed by:												Badge #:
					(Print Name and Signature)							Date:
